# Supplementary material for: Digital Intentions in the Fingers: I Know What You Are Doing with Your Smartphone
Source: Brain Sci. 2023 Oct 6;13(10):1418. doi: 10.3390/brainsci13101418 (PMC10605869; doi:10.3390/brainsci13101418)
Supplement: Supplementary file 1 [file brainsci-13-01418-s001.zip]

Archive with 8 entries (8 files):
- Video S1.mp4
- Video S2.mp4
- Video S3.m4v
- Video S4.m4v
- Video S5.mp4
- Video S6.mp4
- Video S7.mp4
- Video S8.mp4
